# Supplementary material for: The Transcription Factor VvbHLH053 Regulates the Expression of Copper Homeostasis-Associated Genes VvCTr5/6 and VvFRO4 and Confers Root Development in Grapevine
Source: Int J Mol Sci. 2024 Dec 26;26(1):128. doi: 10.3390/ijms26010128 (PMC11719594; doi:10.3390/ijms26010128)
Supplement: Supplementary file 1 [file ijms-26-00128-s001.zip]

Archive with 2 entries (1 files):
- ijms-3289131-supplementary/
- ijms-3289131-supplementary/ijms-3289131-supplementary.xlsx
