# Supplementary material for: The Transcription Factor VvbHLH053 Regulates the Expression of Copper Homeostasis-Associated Genes VvCTr5/6 and VvFRO4 and Confers Root Development in Grapevine
Source: Int J Mol Sci. 2024 Dec 26;26(1):128. doi: 10.3390/ijms26010128 (PMC11719594; doi:10.3390/ijms26010128)
Supplement: Supplementary file 1 [file ijms-26-00128-s001.zip › ijms-3289131-supplementary/ijms-3289131-supplementary.xlsx]

## Sheet: Supplementary Table S1
Supplementary Table S1
The statistical results of the transcriptome sequencing of grape roots are presented herewith
Samples	Clean reads	Mapped Reads	Clean Bases (G)	Q20 (%)	Q30 (%)	GC Content (%)
CK-R-1	21757674	39,478,132 (90.72%)	6.5	97.18	92.56	45.92
CK-R-2	20210725	36,745,830 (90.91%)	6.05	97.37	92.87	45.9
CK-R-3	23703557	42,424,384 (89.49%)	7.09	97.2	92.65	46.03
CCC-R-1	20786622	37,909,316 (91.19%)	6.2	97.52	93.25	45.85
CCC-R-2	22060547	40,075,773 (90.83%)	6.56	97.39	92.95	46
CCC-R-3	23202898	41,963,280 (90.43%)	6.92	97.34	92.92	46.02

## Sheet: Supplementary Table S2
Supplementary Table S2
The data set comprises differential gene counts, FPKM values and annotation information
Gene family	Gene name	Gene ID	CCC-R-1_count	CCC-R-1_norm	CCC-R-2_count	CCC-R-2_norm	CCC-R-3_count	CCC-R-3_norm	CK-R-1_count	CK-R-1_norm	CK-R-2_count	CK-R-2_norm	CK-R-3_count	CK-R-3_norm	FDR	log2FC	regulated	Swiss_Prot_annotation	GO_annotation
COPT	VvCTR4	Vitvi06g01729	2194	2306.32	1912	1882.41	1190	1130.39	7	6.77201	11	11.9241	8	7.61442	8.33e-87	6.04081	up	Copper transporter 1 OS=Arabidopsis thaliana OX=3702 GN=COPT1 PE=2 SV=2	Molecular Function: copper ion transmembrane transporter activity (GO:0005375);; Biological Process: cellular copper ion homeostasis (GO:0006878);; Cellular Component: integral component of membrane (GO:0016021);;
	VvCTR5	Vitvi06g01730	6780	7127.08	7827	7705.87	5461	5187.44	48	46.4366	90	97.5612	75	71.3852	5.97e-113	5.75671	up	Copper transporter 1 OS=Arabidopsis thaliana OX=3702 GN=COPT1 PE=2 SV=2	Molecular Function: copper ion transmembrane transporter activity (GO:0005375);; Cellular Component: plasma membrane (GO:0005886);; Biological Process: cellular copper ion homeostasis (GO:0006878);; Cellular Component: integral component of membrane (GO:0016021);;
	VvCTR6	Vitvi06g00559	45	47.3036	101	99.4369	68	64.5936	9	8.70687	4	4.33605	4	3.80721	8.81e-08	2.28301	up	Copper transporter 1 OS=Arabidopsis thaliana OX=3702 GN=COPT1 PE=2 SV=2	Molecular Function: copper ion transmembrane transporter activity (GO:0005375);; Biological Process: cellular copper ion homeostasis (GO:0006878);; Cellular Component: integral component of membrane (GO:0016021);;
	VvCTR8	Vitvi04g01813	13105	13775.9	11085	10913.4	7280	6915.32	4335	4193.81	3822	4143.1	3861	3674.91	4.49e-06	1.26123	up	Copper transporter 5.1 OS=Oryza sativa subsp. japonica OX=39947 GN=COPT5.1 PE=2 SV=1	Molecular Function: copper ion transmembrane transporter activity (GO:0005375);; Biological Process: cellular copper ion homeostasis (GO:0006878);; Cellular Component: integral component of membrane (GO:0016021);;
		Vitvi06g00560	12621	13267.1	8515	8383.22	3291	3126.14	38	36.7623	39	42.2765	25	23.7951	7.41e-52	5.42955	up	Copper transporter 1 OS=Arabidopsis thaliana OX=3702 GN=COPT1 PE=2 SV=2	Molecular Function: copper ion transmembrane transporter activity (GO:0005375);; Biological Process: cellular copper ion homeostasis (GO:0006878);; Cellular Component: integral component of membrane (GO:0016021);;
		Vitvi03g01760	549	577.105	390	383.964	222	210.879	146	141.245	151	163.686	60	57.1081	0.00907964	1.21259	up	Copper transporter 3 OS=Oryza sativa subsp. japonica OX=39947 GN=COPT3 PE=2 SV=1	Molecular Function: copper ion transmembrane transporter activity (GO:0005375);; Cellular Component: plasma membrane (GO:0005886);; Biological Process: cellular copper ion homeostasis (GO:0006878);; Cellular Component: integral component of membrane (GO:0016021);;
		Vitvi03g01763	256	269.105	239	235.301	112	106.39	102	98.6779	69	74.7969	76	72.337	0.016576	1.03276	up	Copper transporter 3 OS=Oryza sativa subsp. japonica OX=39947 GN=COPT3 PE=2 SV=1	Molecular Function: copper ion transmembrane transporter activity (GO:0005375);; Cellular Component: plasma membrane (GO:0005886);; Biological Process: cellular copper ion homeostasis (GO:0006878);; Cellular Component: integral component of membrane (GO:0016021);;
FRO	VvFRO4	Vitvi16g01091	11175	11747.1	9247	9103.89	7195	6834.58	91	88.0361	132	143.09	57	54.2527	3.37e-73	5.43251	up	Ferric reduction oxidase 4 OS=Arabidopsis thaliana OX=3702 GN=FRO4 PE=2 SV=1	Cellular Component: plasma membrane (GO:0005886);; Cellular Component: integral component of membrane (GO:0016021);; Molecular Function: oxidoreductase activity (GO:0016491);; Biological Process: oxidation-reduction process (GO:0055114);;
		Vitvi12g02162	371	389.992	135	132.911	92	87.3914	53	51.2738	51	55.2847	59	56.1563	0.0115247	1.24529	up	Ferric reduction oxidase 7, chloroplastic OS=Arabidopsis thaliana OX=3702 GN=FRO7 PE=2 SV=1	Cellular Component: plasma membrane (GO:0005886);; Cellular Component: integral component of membrane (GO:0016021);; Molecular Function: oxidoreductase activity (GO:0016491);; Biological Process: oxidation-reduction process (GO:0055114);;
bHLH	VvbHLH059	Vitvi12g01896	2118	2226.43	1567	1542.75	906	860.615	31	29.9903	13	14.0922	17	16.1806	5.26e-45	4.74178	up	Transcription factor bHLH160 OS=Arabidopsis thaliana OX=3702 GN=BHLH160 PE=3 SV=1	Molecular Function: DNA binding (GO:0003677);; Biological Process: regulation of transcription from RNA polymerase II promoter (GO:0006357);; Molecular Function: protein dimerization activity (GO:0046983);;
CCH		Vitvi13g02105	27006	28388.5	19243	18945.2	12844	12200.6	4819	4662.05	4173	4523.59	4111	3912.86	6.39e-11	1.90717	up	Copper transport protein CCH OS=Arabidopsis thaliana OX=3702 GN=CCH PE=1 SV=1	Biological Process: metal ion transport (GO:0030001);; Molecular Function: metal ion binding (GO:0046872);;
		Vitvi19g02054	1781	1872.17	1103	1085.93	569	540.497	99	95.7756	67	72.6289	93	88.5176	8.06e-16	2.87764	up	Zinc transporter 11 OS=Arabidopsis thaliana OX=3702 GN=ZIP11 PE=2 SV=1	Molecular Function: zinc ion transmembrane transporter activity (GO:0005385);; Cellular Component: membrane (GO:0016020);; Cellular Component: integral component of membrane (GO:0016021);; Biological Process: zinc II ion transmembrane transport (GO:0071577);;
ZIP		Vitvi06g00500	40982	43080	31718	31227.1	21271	20205.5	5570	5388.59	4635	5024.4	5392	5132.12	4.55e-19	2.32593	up	Zinc transporter 2 OS=Arabidopsis thaliana OX=3702 GN=ZIP2 PE=2 SV=1	Molecular Function: zinc ion transmembrane transporter activity (GO:0005385);; Cellular Component: membrane (GO:0016020);; Cellular Component: integral component of membrane (GO:0016021);; Biological Process: zinc II ion transmembrane transport (GO:0071577);;
CSD		Vitvi14g02616	1409	1481.13	1923	1893.24	2251	2138.24	5111	4944.54	4097	4441.2	4508	4290.73	2.52e-11	-1.24401	down	Superoxide dismutase [Cu-Zn] OS=Ananas comosus OX=4615 GN=SOD1 PE=2 SV=1	Molecular Function: superoxide dismutase activity (GO:0004784);; Molecular Function: metal ion binding (GO:0046872);;
		Vitvi14g02607	772	811.52	1066	1049.5	2006	1905.51	3884	3757.5	3873	4198.38	2959	2816.38	0.000218556	-1.2779	down	Superoxide dismutase [Cu-Zn] OS=Ananas comosus OX=4615 GN=SOD1 PE=2 SV=1	Molecular Function: superoxide dismutase activity (GO:0004784);; Molecular Function: copper ion binding (GO:0005507);; Cellular Component: extracellular region (GO:0005576);; Cellular Component: extracellular space (GO:0005615);; Biological Process: removal of superoxide radicals (GO:0019430);;
		Vitvi06g01349	243	255.44	556	547.395	869	825.469	2052	1985.17	2042	2213.56	1984	1888.38	3.3e-05	-1.53136	down	Superoxide dismutase [Cu-Zn], chloroplastic OS=Vitis vinifera OX=29760 GN=SODCP PE=2 SV=1	Molecular Function: superoxide dismutase activity (GO:0004784);; Molecular Function: copper ion binding (GO:0005507);; Cellular Component: extracellular region (GO:0005576);; Cellular Component: extracellular space (GO:0005615);; Biological Process: removal of superoxide radicals (GO:0019430);;
ARPN		Vitvi12g01813	41	43.0989	23	22.644	63	59.8441	161	155.756	152	164.77	226	215.107	1.25e-05	-1.64632	down	Basic blue protein OS=Arabidopsis thaliana OX=3702 GN=ARPN PE=2 SV=2	Molecular Function: electron carrier activity (GO:0009055);; Cellular Component: anchored component of plasma membrane (GO:0046658);;
LAC		Vitvi15g00941	958	1007.04	2104	2071.44	1171	1112.34	5068	4902.94	3268	3542.56	2113	2011.16	0.0108165	-1.05341	down	Laccase-6 OS=Arabidopsis thaliana OX=3702 GN=LAC6 PE=2 SV=1	Molecular Function: copper ion binding (GO:0005507);; Cellular Component: integral component of membrane (GO:0016021);; Biological Process: lignin catabolic process (GO:0046274);; Cellular Component: apoplast (GO:0048046);; Molecular Function: hydroquinone:oxygen oxidoreductase activity (GO:0052716);;
		Vitvi13g00341	34	35.7405	21	20.675	20	18.9981	142	137.375	53	57.4527	47	44.7347	0.0420026	-1.06479	down	Laccase-17 OS=Arabidopsis thaliana OX=3702 GN=LAC17 PE=2 SV=1	Molecular Function: ferroxidase activity (GO:0004322);; Molecular Function: copper ion binding (GO:0005507);; Cellular Component: plasma membrane (GO:0005886);; Biological Process: iron ion transport (GO:0006826);; Biological Process: lignin catabolic process (GO:0046274);; Cellular Component: apoplast (GO:0048046);; Molecular Function: hydroquinone:oxygen oxidoreductase activity (GO:0052716);; B…
		Vitvi13g00342	28	29.4334	15	14.7679	35	33.2467	128	123.831	64	69.3769	47	44.7347	0.0364012	-1.07006	down	Laccase-17 OS=Arabidopsis thaliana OX=3702 GN=LAC17 PE=2 SV=1	Molecular Function: ferroxidase activity (GO:0004322);; Molecular Function: copper ion binding (GO:0005507);; Cellular Component: plasma membrane (GO:0005886);; Biological Process: iron ion transport (GO:0006826);; Biological Process: lignin catabolic process (GO:0046274);; Cellular Component: apoplast (GO:0048046);; Molecular Function: hydroquinone:oxygen oxidoreductase activity (GO:0052716);; B…
		Vitvi18g01733	821	863.029	897	883.118	930	883.413	1541	1490.81	2089	2264.5	2417	2300.51	4.48e-07	-1.12197	down	Laccase-15 OS=Arabidopsis thaliana OX=3702 GN=TT10 PE=1 SV=1	Molecular Function: ferroxidase activity (GO:0004322);; Molecular Function: copper ion binding (GO:0005507);; Cellular Component: plasma membrane (GO:0005886);; Biological Process: iron ion transport (GO:0006826);; Biological Process: lignin catabolic process (GO:0046274);; Cellular Component: apoplast (GO:0048046);; Molecular Function: hydroquinone:oxygen oxidoreductase activity (GO:0052716);; B…
		Vitvi18g03061	12	12.6143	4	3.9381	24	22.7978	35	33.8601	45	48.7806	117	111.361	0.030427	-1.16352	down	Laccase-15 OS=Arabidopsis thaliana OX=3702 GN=TT10 PE=1 SV=1	Molecular Function: ferroxidase activity (GO:0004322);; Molecular Function: copper ion binding (GO:0005507);; Cellular Component: plasma membrane (GO:0005886);; Biological Process: iron ion transport (GO:0006826);; Biological Process: iron ion homeostasis (GO:0055072);;
		Vitvi08g02201	97	101.966	114	112.236	120	113.989	384	371.493	256	277.507	208	197.975	0.000164581	-1.19132	down	Laccase-17 OS=Arabidopsis thaliana OX=3702 GN=LAC17 PE=2 SV=1	Molecular Function: ferroxidase activity (GO:0004322);; Molecular Function: copper ion binding (GO:0005507);; Cellular Component: plasma membrane (GO:0005886);; Biological Process: iron ion transport (GO:0006826);; Biological Process: lignin catabolic process (GO:0046274);; Cellular Component: apoplast (GO:0048046);; Molecular Function: hydroquinone:oxygen oxidoreductase activity (GO:0052716);; B…
		Vitvi08g01223	188	197.624	111	109.282	115	109.239	570	551.435	325	352.304	300	285.541	0.00116996	-1.23377	down	Laccase-2 OS=Arabidopsis thaliana OX=3702 GN=LAC2 PE=2 SV=1	Molecular Function: ferroxidase activity (GO:0004322);; Molecular Function: copper ion binding (GO:0005507);; Cellular Component: plasma membrane (GO:0005886);; Biological Process: iron ion transport (GO:0006826);; Biological Process: lignin catabolic process (GO:0046274);; Cellular Component: apoplast (GO:0048046);; Molecular Function: hydroquinone:oxygen oxidoreductase activity (GO:0052716);; B…
		Vitvi13g00323	8	8.40954	10	9.84524	18	17.0983	82	79.3293	36	39.0245	36	34.2649	0.00742848	-1.31899	down	Laccase-17 OS=Arabidopsis thaliana OX=3702 GN=LAC17 PE=2 SV=1	Molecular Function: ferroxidase activity (GO:0004322);; Molecular Function: copper ion binding (GO:0005507);; Cellular Component: plasma membrane (GO:0005886);; Biological Process: iron ion transport (GO:0006826);; Biological Process: lignin catabolic process (GO:0046274);; Cellular Component: apoplast (GO:0048046);; Molecular Function: hydroquinone:oxygen oxidoreductase activity (GO:0052716);; B…
		Vitvi18g03058	87	91.4537	51	50.2107	88	83.5918	188	181.877	197	213.551	427	406.42	0.000348622	-1.42411	down	Laccase-15 OS=Arabidopsis thaliana OX=3702 GN=TT10 PE=1 SV=1	Molecular Function: copper ion binding (GO:0005507);; Biological Process: lignin catabolic process (GO:0046274);; Cellular Component: apoplast (GO:0048046);; Molecular Function: hydroquinone:oxygen oxidoreductase activity (GO:0052716);;
		Vitvi08g01031	36	37.8429	45	44.3036	50	47.4953	246	237.988	142	153.93	105	99.9393	9.46e-05	-1.50908	down	Laccase-11 OS=Arabidopsis thaliana OX=3702 GN=LAC11 PE=2 SV=1	Molecular Function: ferroxidase activity (GO:0004322);; Molecular Function: copper ion binding (GO:0005507);; Cellular Component: plasma membrane (GO:0005886);; Biological Process: iron ion transport (GO:0006826);; Biological Process: lignin catabolic process (GO:0046274);; Cellular Component: apoplast (GO:0048046);; Molecular Function: hydroquinone:oxygen oxidoreductase activity (GO:0052716);; B…
		Vitvi08g01299	466	489.856	1067	1050.49	1367	1298.52	4487	4340.86	4195	4547.44	2742	2609.84	5.76e-06	-1.63397	down	Laccase-7 OS=Arabidopsis thaliana OX=3702 GN=LAC7 PE=2 SV=1	Molecular Function: ferroxidase activity (GO:0004322);; Molecular Function: copper ion binding (GO:0005507);; Cellular Component: plasma membrane (GO:0005886);; Biological Process: iron ion transport (GO:0006826);; Biological Process: lignin catabolic process (GO:0046274);; Cellular Component: apoplast (GO:0048046);; Molecular Function: hydroquinone:oxygen oxidoreductase activity (GO:0052716);; B…
		Vitvi08g01335	235	247.03	137	134.88	211	200.43	1025	991.616	585	634.148	627	596.78	1.04e-07	-1.6589	down	Laccase-4 OS=Arabidopsis thaliana OX=3702 GN=IRX12 PE=2 SV=2	Molecular Function: ferroxidase activity (GO:0004322);; Molecular Function: copper ion binding (GO:0005507);; Cellular Component: plasma membrane (GO:0005886);; Biological Process: iron ion transport (GO:0006826);; Biological Process: lignin catabolic process (GO:0046274);; Cellular Component: apoplast (GO:0048046);; Molecular Function: hydroquinone:oxygen oxidoreductase activity (GO:0052716);; B…

## Sheet: Supplementary Table S3
Supplementary Table S3
The sequence of primers and application
Usage	Name of primer	Primer Sequence
qRT-PCR	qPCR-VvCTr4-F	CGTTAGCCTTGATCGTCGTC
	qPCR-VvCTr4-R	CCAGAAACATTCCGCCATT
	qPCR-VvCTr5-F	TTCGGATTGGTCTGGCGTAT
	qPCR-VvCTr5-R	TCTCCAACGACACCATTTCAC
	qPCR-VvCTr6-F	TTCGTCGTCTCTGTGCTTGTTG
	qPCR-VvCTr6-R	CCAGCAACAGCCACAATGAAG
	qPCR-VvCTr8-F	TCGTTCAACGGCGGAGTGT
	qPCR-VvCTr8-R	CGCAGGCGCAAGCATTAT
	qPCR-VvFRO4-F	TCATCTCATTTCCTAAGGCACG
	qPCR-VvFRO4-R	TCAGCAGAGTTCTTGAAGGCAC
	qPCR-VvbHLH053-F	CAGACCTCCAAGTTCCCACG
	qPCR-VvbHLH053-R	GATCCTCATGCCTTCACCCT
GUS activity analysis	GUS-VvCTr4-F	tgggcccggcgcgccaagcttCATATTGTTGGCAGATCGAAGG
	GUS-VvCTr4-R	ggtggactcctcttagaattcTTGGTTCTGGGAAGAGGCTG
	GUS-VvCTr5-F	tgggcccggcgcgccaagcttCGCCATTGTAGCCCATCTC
	GUS-VvCTr5-R	ggtggactcctcttagaattcACATCCCGGTGGAGTTCG
	GUS-VvCTr6-F	tgggcccggcgcgccaagcttGCAATGTGTGAATATGGGTGAG
	GUS-VvCTr6-R	ggtggactcctcttagaattcTTCGATGGAAGTGATCCTACGT
	GUS-VvFRO4-F	tgggcccggcgcgccaagcttAACCTCCTGTGCTACTGACTGC
	GUS-VvFRO4-R	ggtggactcctcttagaattcGGATTCTGGAACTGGAACTGG
Dual-LUC assay	LUC-VvCTr4-F	gtcgacggtatcgataagcttCATATTGTTGGCAGATCGAAGG
	LUC-VvCTr4-R	cgctctagaactagtggatccTTGGTTCTGGGAAGAGGCTG
	LUC-VvCTr5-F	gtcgacggtatcgataagcttCGCCATTGTAGCCCATCTC
	LUC-VvCTr5-R	cgctctagaactagtggatccACATCCCGGTGGAGTTCG
	LUC-VvCTr6-F	gtcgacggtatcgataagcttGCAATGTGTGAATATGGGTGAG
	LUC-VvCTr6-R	cgctctagaactagtggatccTTCGATGGAAGTGATCCTACGT
	LUC-VvFRO4-F	gtcgacggtatcgataagcttAACCTCCTGTGCTACTGACTGC
	LUC-VvFRO4-R	cgctctagaactagtggatccGGATTCTGGAACTGGAACTGG
	35S-VvbHLH053-F	tagtggatccaaagaattccATGTCTTCTCCTCCTTTTAATAATCC
	35S-VvbHLH053-R	cgagaagctttttgaattcgaTTATCCTTGATGACCTTCTTGTTTAC
